# Supplementary material for: Epidemiological evaluation of cat health at a first-response animal shelter in Fukushima, following the Great East Japan Earthquakes of 2011
Source: PLoS One. 2017 Mar 30;12(3):e0174406. doi: 10.1371/journal.pone.0174406 (PMC5373578; doi:10.1371/journal.pone.0174406)
Supplement: S1 File — (XLSX) [file pone.0174406.s001.xlsx]

## Sheet: Sheet1
Intake	ID	Days_to_vaccination1	DaystoVacination2	Sex	Tape_worm	Diarrhea	parturition	URI	antihi_URI	URI_days	URIDays	Days_to_URI	URIFreq	Days_to_Di	Di_days	GIDays	URI_D	Diarrhearisk	URIrisk	Steroids	interferone	Num_antibiotic	Num_anti1	Num_anti2	Num_dug	Num_drug1	Num_drug2	med_days	MedDays	transfer	Uchlorphenir	Ualphamine	Udiphenhydramine	Umequitazine	Ubetahis	UNSAID	Ucephalosporin	Uorbifloxacin	Uenrofloxacin	Uofloxacin	Uneomycin	Uerythromycin	Ugentamicin	Ucefovecin	Ucefalexin	Udoxycycline	Uampicillin	Uamoxicillin	Ulomefloxacin
1	1	33		0	0	1	0	1	1	65	4	160	1	73	15		87	0	1	1	0	2	2	2	7	2	2	21	3	0	1	0	0	0	0	0	0	0	0	0	0	0	0	0	0	1	0	0	0
1	2	28		0	0	1	0	1	1	174	4	79	2	53	11		26	0	1	1	0	3	3	3	9	3	3	16	3	0	1	0	0	0	0	0	0	0	0	0	0	0	0	0	0	0	0	0	0
1	3	28		1	0	1		1	1	131	4	68	2	54	9		14	0	1	1	1	4	3	3	12	3	3	15		0	1	0	0	0	0	0	0	0	1	0	0	0	0	0	0	0	0	0	1
1	12			0	0	1	0	1	0	10	2	12	2	64	1		-52	1	0	1	1	1	1	1	6	2	2	5	1	1	0	0	0	0	0	0	0	0	1	0	0	0	0	0	0	0	0	0	0
1	13			0	0	1	0	1	0	20	2	18	1	65	1		-47	1	0	0	1	1	1	1	5	2	2	9	2	1	0	0	0	0	0	0	0	0	1	0	0	0	0	0	0	0	0	0	0
1	14		110	1	1	1		1	1	6	1	13	2	14	21		-1	1	0	1	1	2	2	2	13	3	3	27	4	0	1	0	0	0	0	0	0	1	1	0	0	0	0	0	0	0	0	0	0
1	15			1	0	1		1	0	109	4	14	2	2	2		12	0	1	0	1	2	2	2	8	2	2	12	2	0	1	0	0	0	0	0	0	0	1	0	0	0	0	0	0	0	0	0	0
1	17			1	1	1		1	1	16	2	12	3	38	4		-26	1	0	1	1	2	2	2	11	3	3	19	3	0	1	1	0	0	0	1	0	0	1	0	0	0	0	0	0	0	0	0	0
1	20			1	0	0		1	0	37	3	13	1	365				0	1	0	1	3	3	3	5	2	2	5	1	1	0	0	0	0	0	0	0	0	1	0	0	0	0	0	0	0	0	0	0
1	21	42		1	0	1		1	1	73	4	148	1	136	2		12	0	1	1	1	2	2	2	6	2	2	11	2	0	1	0	0	0	0	0	0	0	1	0	0	0	0	1	0	0	0	0	0
1	24	37	110	0	0	1	0	1	1	14	2	100	2	51	13		49	0	1	1	0	3	3	3	12	3	3	15		0	1	0	0	0	0	0	0	0	0	0	0	1	0	0	0	0	0	0	0
1	27			1	0	0		0				365	0	365			0	0	1	0	0	1	1	1	2	1	1			1	0								1
1	29		116	0	0	1	0	1	1	15	2	20	3	123	2		-103	1	0	0	1	1	1	1	6	2	2	9	2	0	1	0	0	0	0	0	0	0	1	0	0	0	0	0	0	0	0	0	0
1	30			1	0	1		1	0	4	1	58	1	30	9		28	0	1	1	1	2	2	2	7	2	2	14	2	1	0	0	0	0	0	0	0	0	0	0	0	0	0	0	0	0	0	0	0
1	32		116	0	0	1	0	1	1	31	3	13	2	27	6		-14	1	0	1	1	6	3	3	12	3	3	40	4	1	1	0	0	0	0	0	0	0	1	0	0	0	0	0	0	0	0	0	0
1	34		95	1	0	1		1	1	6	1	15	1	25	3		-10	1	0	0	1	4	3	3	9	3	3	34	4	0	0	0	0	0	0	0	1	1	1	0	0	0	0	0	0	0	0	0	0
1	35		99	0	1	1	0	0				365	0	34	2			0	1	0	0	1	1	1	4	1	1	27	4	0	0
1	36		116	1	1	1		1	0	34	3		1	365				0	1	0	1	3	3	3	7	2	2	11	2	0	0	0	0	0	0	0	0	0	1	1	0	0	0	1	0	0	0	0	0
1	38	2	81	1	0	1		1	1	51	3	98	2	20	2		78	0	1	0	0	1	1	1	3	1	1	6	1	0	1	0	0	0	0	0	0	0	0	0	0	0	0	0	0	0	0	0	0
1	41			1	1	1		1	1	114	4	25	3	91	5		-66	1	0	0	0	5	3	3	11	3	3	52	4	0	1	0	1	0	0	0	0	1	0	1	1	0	0	0	0	1	0	1	0
1	49			1	1	1		1	0	10	2	18	2	30	1		-12	1	0	0	1	1	1	1	5	2	2	4	1	0	0	0	0	0	0	0	0	0	1	0	0	0	0	0	0	0	0	0	0
1	50		117	1	1	1		1	0	27	2	19	2	53	1		-34	1	0	0	1	1	1	1	5	2	2	5	1	1	0	0	0	0	0	0	0	0	0	0	0	0	0	0	0	0	0	0	1
1	53	0	71	0	1	1	0	1	1	53	3	92	3	14	3		78	0	1	0	0	2	2	2	8	2	2	12	2	1	1	0	0	0	0	0	0	0	0	0	0	0	0	0	0	0	0	0	0
1	55	31	116	1	0	1		1	1	6	1	203	1	51	4		152	0	1	0	1	1	1	1	6	2	2	6	1	1	1	0	0	0	0	0	0	0	0	0	0	0	0	0	0	0	0	0	0
1	56	2		1	1	1		1	1	49	3	124	1	11	13		113	0	1	0	1	3	3	3	12	3	3	31	4	0	1	0	0	0	0	0	0	1	0	0	0	0	0	0	0	0	0	0	0
1	58	6		0	0	1	0	1	1	5	1	15	1	4	2		11	0	1	0	1	2	2	2	7	2	2	7	1	0	1	0	1	0	0	0	0	0	1	0	0	0	0	0	0	0	0	0	0
1	61	0	84	0	0	1	0	1	1	81	4	11	2	5	3		6	0	1	0	1	4	3	3	9	3	3	14	2	1	1	0	0	0	0	0	0	1	1	0	0	0	0	0	0	0	0	0	0
1	61			1	0	1		0				365	0	23	1			0	1	0	0	0	0		1	1	1				0
1	63	1		0	0	1	0	1	1			12	3	13	4		-1	1	0	1	1	3	3	3	12	3	3	7	1	1	1	0	1	0	0	0	0	1	0	0	0	0	0	0	0	0	0	0	0
1	66	1	81	1	1	1		1	0	17	2	21	1	16	5		5	0	1	1	1	6	3	3	16	3	3	21	3	0	0	0	0	0	0	0	0	0	0	0	0	1	0	0	0	0	0	0	0
1	68	1	81	0	1	0	0	1	1	61	4	109	1	365				0	1	1	1	4	3	3	7	2	2	26	4	0	1	0	0	0	0	0	1	0	0	0	0	0	0	0	0	0	0	0	0
1	69	1	81	0	1	1	0	1	1	84	4	82	1	37	1		45	0	1	0	1	2	2	2	6	2	2	26	4	0	1	0	0	0	0	0	1	0	0	0	0	0	0	0	0	0	0	0	0
1	81	37	112	0	0	1	0	1	1	52	3	80	2	38	5		42	0	1	0	1	4	3	3	12	3	3	13	2	1	1	0	0	1	0	0	1	1	1	0	0	0	0	0	0	0	0	0	0
1	87	4		0	0	0	0	1	0	3	1	12	1	365				0	1	0	1	1	1	1	2	1	1			1	0	0	0	0	0	0	0	1	0	0	0	0	0	0	0	0	0	0	0
1	109			0	0	0	0	1	0	6	1	29	2	365				0	1	1	1	1	1	1	3	1	1	3	1	0	0	0	0	0	0	0	0	0	0	0	0	0	0	0	0	0	0	0	0
1	111	0		0	1	1	0	1	0	5	1	11	1	9	2		2	0	1	0	1	2	2	2	6	2	2	20	3	0	0	0	0	0	0	0	0	0	1	0	0	0	0	0	0	0	0	0	0
1	113	0		0	0	0	0	1	1	6	1	10	2	365				0	1	1	1	3	3	3	10	3	3	16	3	1	1	0	1	0	1	0	0	0	1	1	0	0	0	1	0	0	0	0	0
1	115	6	72	0	1	1	0	1	1	7	1	11	1	1	8		10	0	1	0	1	1	1	1	6	2	2			0	0	0	0	0	1	0	0	1	0	0	0	0	0	0	0	0	0	0	0
1	116	67		0	0	1	0	0	0		1	365	0	53	6			0	1	0	0	1	1	1	6	2	2	7	1	0	0
1	117	1	77	0	1	0	0	1	1			68	1	365	0			0	1	0	1	2	2	2	5	2	2	4	1	0	1	0	0	0	0	0	0	0	0	0	0	0	0	1	1	0	0	0	0
1	118	1		0	1	1	0	1	1	4	1	64	1	3	1		61	0	1	0	1	3	3	3	8	2	2	7	1	0	1	0	0	0	0	0	0	0	0	0	0	0	0	1	1	1	0	0	0
1	119	1		1	1	0		1	1	15	2	4	1	365	0			0	1	0	1	1	1	1	4	1	1	2	1	0	1	0	0	0	0	0	0	0	1	0	0	0	0	0	0	0	0	0	0
1	133	1	51	0	0	1	0	1	1	59	3	46	1	3	3		43	0	1	1	1	3	3	3	7	2	2	13	2	0	1	0	0	0	0	0	0	0	0	0	0	0	0	0	0	1	1	0	0
1	141			1	0	1		1	1	7	1	38	2	46	2		-8	1	0	1	1	3	3	3	8	2	2	9	2	0	1	0	0	0	0	0	0	0	0	0	0	0	0	1	0	1	0	1	0
1	143			0	1	1	0	1	1	10	2	35	1	42	1		-7	1	0	0	1	3	3	3	6	2	2	13	2	0	1	0	0	0	0	0	0	1	0	0	0	0	0	0	0	0	0	0	0
1	152	0	0	0	1	1	0	1	1	11	2	10	1	64	3		-54	1	0	1	1	2	2	2	7	2	2	17	3	0	1	0	0	0	0	0	0	0	0	0	0	0	0	1	0	1	0	0	0
1	155	0		0	0	0	0	1	1	10	2	13	2	365				0	1	0	1	1	1	1	3	1	1	6	1	1	1	0	0	0	0	0	0	0	0	0	0	0	0	1	0	0	0	0	0
1	158			0	1	1	0	1	1	4	1	8	1	365				0	1	1	1	3	3	3	11	3	3	5	1	1	0	0	1	0	0	1	0	0	0	0	0	0	0	0	0	1	1	0	0
1	161	3	3	0	0	0	0	0	0		1	365	0	365				0	1	0	0	0	0		0	0
1	162	7	7	1	0	0		0				365	0	365				0	1	0	0	0	0		0	0
1	163	7	7	2	0	0		0				365	0	365				0	1	0	0	0	0		0	0				0
1	164	4	4	2	0	0		0				365	0	365				0	1	0	0	0	0		0	0				0
1	4			2	0	0		1	0				1	365				0	1	0	0	0	0		0	0					0	0	0	0	0	0	0	0	0	0	0	0	0	0	0	0	0	0	0
1	7			1	0	0		0				365	0	365				0	1	0	0	0	0		0	0
1	9			0	0	1	0	0				365	0	45	5			0	1	0	0	0	0		2	1	1
1	10			0	0	1	0	0				365	0	60	3			0	1	0	0	0	0		2	1	1
1	11			0	0	1	0	1	0	2		45	2	38	1		7	0	1	0	1	1	1	1	3	1	1				0	0	0	0	0	0	0	1	0	0	0	0	0	0	0	0	0	0	0
1	18			0	0	1	0	1	1	80		43	1	69	18		-26	1	0	0	1	3	3	3	11	3	3	5	1	0	1	0	0	0	0	0	1	0	1	0	0	0	0	0	0	0	0	0	0
1	19			1	0	0		1	0	56			1	365				0	1	0	0	0	0		0	0					0	0	0	0	0	0	0	0	0	0	0	0	0	0	0	0	0	0	0
1	26			2	0	1	0	1	1	33		55	2	53	10		2	0	1	0	0	3	3	3	8	2	2	13	2	1	1	0	0	0	0	0	1	0	0	0	0	0	0	0	0	1	0	0	1
1	31			0	1	1	0	1	1	4		23	1	31	3		-8	1	0	0	0	0	0		1	1	1	3	1	0	1	0	0	0	0	0	0	0	0	0	0	0	0	0	0	0	0	0	0
1	39			0	0	1	0	1	0			35	1	42			-7	1	0	0	0	0	0		0	0					0	0	0	0	0	0	0	0	0	0	0	0	0	0	0	0	0	0	0
1	43			2	0	0		1	1			14	1	365				0	1	0	1	1	1	1	5	2	2			1	1	0	0	0	0	0	0	0	0	0	0	0	0	0	0	0	0	0	1
1	45			1	1	1		1	0			27	1	31			-4	1	0	0	0	1	1	1	1	1	1			1	0	0	0	0	0	0	0	0	0	0	0	0	0	0	0	0	0	0	0
1	46			2	0	0		1	1			15	2	365				0	1	0	1	1	1	1	4	1	1				1	0	0	0	0	0	0	0	1	0	0	0	0	0	0	0	0	0	0
1	48			2	0	1		1	0	8		31	1	37	14		-6	1	0	0	0	0	0		1	1	1				0	0	0	0	0	0	0	0	0	0	0	0	0	0	0	0	0	0	0
1	51			0	1	1	0	1	1	1		14	1	19	7		-5	1	0	1	1	1	1	1	4	1	1			0	0	0	0	0	0	0	0	0	1	0	0	0	0	0	0	0	0	0	0
1	52			0	1	1	0	1	0			12	1	25	2		-13	1	0	1	1	5	3	3	8	2	2	10	2	0	0	0	0	0	0	0	1	1	1	0	0	0	0	0	0	1	0	0	1
1	62			1	0	1		1	1	33		13	1	6	8		7	0	1	0	1	1	1	1	7	2	2	15		1	1	0	0	0	0	0	0	0	1	0	0	0	0	0	0	0	0	0	0
1	64			0	1	1	0	0				365	0	6	11			0	1	0	0	1	1	1	5	2	2	11	2	1
1	65			0	0	1	0	1	1	14		17	2	33	2		-16	1	0	0	0	0	0		1	1	1	3	1	1	1	0	0	0	0	0	0	0	0	0	0	0	0	0	0	0	0	0	0
1	67			1	0	1		1	0	1		9	1	32	4		-23	1	0	0	0	0	0		0	0				0	0	0	0	0	0	0	0	0	0	0	0	0	0	0	0	0	0	0	0
1	71			0	0	0	0	0				365	0	365				0	1	0	0	0	0		0	0				0
1	79			1	0	1		1	0			125	1	52	22		73	0	1	0	0	1	1	1	2	1	1	10	2	0	0	0	0	0	0	0	0	0	0	0	0	0	0	0	0	0	0	0	0
1	91			0	0	0	0	0				365	0	365				0	1	0	0	0	0		0	0
1	92			0	0	0	0	0				365	0	365				0	1	0	0	0	0		0	0
1	110			1	0	1		1	1		5	17	1	9	3		8	0	1	0	1	2	2	2	7	2	2	8	2	0	0	0	1	0	0	0	0	1	1	0	0	0	0	0	0	0	0	0	0
1	112			1	0	1		1	1	63		32	2	26	4		6	0	1	1	1	3	3	3	7	2	2	31	4		1	0	0	0	0	0	0	0	0	0	0	0	0	0	0	1	0	1	0
1	114			1	0	1		1	0			15	1	13	4		2	0	1	0	0	0	0		1	1	1				0	0	0	0	0	0	0	0	0	0	0	0	0	0	0	0	0	0	0
1	120			0	0	0	0	1	0			12	1	365				0	1	0	0	0	0		0	0				1	0	0	0	0	0	0	0	0	0	0	0	0	0	0	0	0	0	0	0
1	121			0	0	0	0	1	0			1	1	365				0	1	0	0	0	0		0	0					0	0	0	0	0	0	0	0	0	0	0	0	0	0	0	0	0	0	0
1	122			0	0	0	0	1	0			13	1	365				0	1	0	0	0	0		0	0					0	0	0	0	0	0	0	0	0	0	0	0	0	0	0	0	0	0	0
1	123			1	0	0		1	0			9	1	365				0	1	0	0	0	0		0	0					0	0	0	0	0	0	0	0	0	0	0	0	0	0	0	0	0	0	0
1	127			0	1	1	0	1	0			9	1	8	3		1	0	1	0	1	0	0		2	1	1	1	1		0	0	0	0	0	0	0	0	0	0	0	0	0	0	0	0	0	0	0
1	128			1	0	1		1	0			4	1	4	2		0	0	1	0	0	0	0		0	0				1	0	0	0	0	0	0	0	0	0	0	0	0	0	0	0	0	0	0	0
1	135			1	0	0		1	1	52			1	365				0	1	0	1	2	2	2	5	2	2	28	4		1	0	0	0	0	0	0	1	0	0	0	0	0	0	0	0	0	0	1
1	138			0	0	1	0	1	0	18		15	1	18	2		-3	1	0	1	1	4	3	3	6	2	2	7	1	1	0	0	0	0	0	0	1	0	0	0	0	0	0	0	1	1	1	0	0
1	139			0	0	0	0	1	0	27		11	1	365				0	1	0	1	4	3	3	5	2	2	7	1		0	0	0	0	0	0	1	0	1	0	0	0	0	0	1	1	0	0	0
1	145			0	0	1	0	1	1	59		20	1	12	3		8	0	1	0	1	3	3	3	8	2	2	18	3		0	0	0	0	0	0	0	0	0	0	0	0	0	0	0	0	0	0	0
1	147			1	0	1		1	0	14		22	1	19	2		3	0	1	0	0	0	0		0	0		5	1		0	0	0	0	0	0	0	0	0	0	0	0	0	0	0	0	0	0	0
1	148			1	0	1		1	0	18		19	1	30	1		-11	1	0	0	0	0	0		0	0		12	2		0	0	0	0	0	0	0	0	0	0	0	0	0	0	0	0	0	0	0
1	150			0	0	1	0	0				365	0	19	1			0	1	0	0	0	0		0	0
1	151			0	0	0	0	1	1			11	1	365				0	1	0	0	0	0		1	1	1	1	1	1	0	0	0	0	0	0	0	0	0	0	0	0	0	0	0	0	0	0	0
1	153			0	0	1	0	1	0	5		30	1	21	3		9	0	1	0	1	1	1	1	2	1	1				0	0	0	0	0	0	1	0	0	0	0	0	0	0	0	0	0	0	0
1	160			1	0	1		1	0			9	1	5			4	0	1	1	0	1	1	1	2	1	1				0	0	0	0	0	0	0	0	0	0	0	0	0	0	0	0	0	1	0
0	165			1	0	1		0	0			365	0	106	3			0	1	0	0	0	0		1	1	1	2	1	0	0	0	0	0	0
0	166			1	1	0		1	0	28		4	3	365				0	1	1	0	3	3	3	6	2	2	4	1	0	0	0	0	0	0	1	0	0	0	0	0	0	1	1	0	0	0	0	0
0	168			0	0	1	1	1	0	2		24	1	176	1		-152	1	0	0	0	1	1	1	2	1	1	2	1	0	0	0	0	0	0	0	0	0	0	0	0	0	0	0	0	0	0	1	0
0	169			1	0	0		1	0	3		3	1	365	0			0	1	0	0	1	1	1	2	1	1			0	0	0	0	0	0	0	0	0	0	0	0	0	0	0	0	0	0	0	1
0	170			1	1	1		0	0			365	0	189	3			0	1	0	0	0	0		1	1	1			0	0	0	0	0	0
0	171			1	1	0		1	0	15		21	1	365				0	1	0	0	1	1	1	2	1	1	9	2	0	0	0	0	0	0	0	0	0	0	0	0	0	0	0	0	0	0	1	0
0	172			1	1	0		1	0	13		30	1	365				0	1	0	0	1	1	1	2	1	1	10	2	0	0	0	0	0	0	0	0	0	0	0	0	0	0	0	0	0	0	1	0
0	173			1	1	1		1	0	12		25	1	129	1		-104	1	0	1	0	2	2	2	4	1	1	4	1	0	0	0	0	0	0	0	0	0	0	0	0	0	0	1	0	0	0	1	0
0	175			1	1	1		0	0			365	0	78	1			0	1	0	0	0	0		1	1	1	2	1	0	0	0	0	0	0
0	177			0	0	1	1	0	0			365	0	71	8			0	1	0	0	0	0		0	0				0	0	0	0	0	0
0	178			1	0	1		0	0			365	0	108	1			0	1	0	0	1	1	1	1	1	1	2	1	0	0	0	0	0	0
0	180			1	1	1		1	0	31		21	2	106	2		-85	1	0	0	0	1	1	1	2	1	1	2	1	0	0	0	0	0	0	0	0	0	0	0	0	0	0	0	0	0	0	1	0
0	183			0	0	1	1	1	0	5		29	1	104	1		-75	1	0	0	0	1	1	1	2	1	1	2	1	0	0	0	0	0	0	0	0	0	0	0	0	0	0	0	0	0	0	1	0
0	184			1	0	0		1	0				1	365				0	1	0	0	1	1	1	1	1	1	5	1	0	0	0	0	0	0	0	0	0	0	0	0	0	0	0	0	0	0	1	0
0	185			1	0	1		0	0			365	0	184	1			0	1	0	0	0	0		1	1	1	3	1	0	0	0	0	0	0
0	186			1	1	0		1	0	1		25	1	365	0			0	1	0	0	1	1	1	2	1	1	2	1	0	0	0	0	0	0	0	0	0	0	0	0	0	0	0	0	0	0	1	0
0	187			1	1	0		1	0	5		26	1	365	0			0	1	0	0	1	1	1	2	1	1	4	1	0	0	0	0	0	0	0	0	0	0	0	0	0	0	0	0	0	0	1	0
0	188			1	0	1		1	0	65		33	1	107	2		-74	1	0	0	0	2	2	2	3	1	1	9	2	0	0	0	0	0	0	0	0	0	0	0	0	0	0	0	0	0	0	1	0
0	189			1	1	1		0	0			365	0	184	1			0	1	0	0	0	0		1	1	1	2	1	0	0	0	0	0	0
0	190			0	0	0	0	0	0			365	0	365	0			0	1	0	0	0	0		1	1	1			0	0	0	0	0	0
0	191			1	1	0		1	0	2		81	1	365	0			0	1	0	0	1	1	1	3	1	1	2	1	0	0	0	0	0	0	0	0	0	0	0	0	0	0	0	0	0	0	0	1
0	193			0	0	0	1	1	0	1		30	1	365	0			0	1	0	0	1	1	1	1	1	1	3	1	0	0	0	0	0	0	0	0	0	0	0	0	0	0	0	0	0	0	1	0
0	192			0	1	0	1	1	0	29		27	3	365	0			0	1	1	0	2	2	2	4	1	1	6	1	0	0	0	0	0	0	0	0	0	0	0	0	0	0	1	0	0	0	1	0
0	195			0	1	0	1	1	0	19		22	2	365	0			0	1	1	0	2	2	2	4	1	1	9	2	0	0	0	0	0	0	0	0	0	0	0	0	0	0	1	0	0	0	1	0
0	196			1	1	0		1	0	8		2	3	365	0			0	1	0	0	1	1	1	2	1	1	2	1	0	0	0	0	0	0	0	0	0	0	0	0	0	0	0	0	0	0	1	0
0	198			0	0	0	0	1	0	30		28	1	365	0			0	1	0	0	2	2	2	4	1	1	1	1	0	0	0	0	0	0	0	0	0	0	0	0	0	0	0	0	0	0	1	0
0	197			1	1	1		0	0			365	0	94	2			0	1	1	0	1	1	1	3	1	1	2	1	0	0	0	0	0	0
0	199			1	0	0		1	0	17		27	1	365				0	1	0	0	1	1	1	1	1	1	1	1	0	0	0	0	0	0	0	0	0	0	0	0	0	0	0	0	0	0	1	0
0	201			0	0	1	0	1	0	10		26	1	102	1		-76	1	0	0	0	1	1	1	2	1	1	2	1	0	0	0	0	0	0	0	0	0	0	0	0	0	0	0	0	0	0	1	0
0	203			1	1	0		1	0	46		23	2	365	0			0	1	1	1	3	3	3	10	3	3	6	1	0	0	0	0	0	0	0	0	0	0	0	0	0	0	1	0	0	1	1	0
0	205			0	1	0	1	0	0			365	0	365	0			0	1	0	0	0	0		1	1	1			0	0	0	0	0	0
0	206			0	0	0	1	1	0	7		22	1	365	0			0	1	1	1	2	2	2	4	1	1	2	1	0	0	0	0	0	0	0	0	0	0	0	0	0	0	1	0	0	0	1	0
0	207			1	0	1		1	0	110		11	3	21	3		-10	1	0	1	1	2	2	2	9	3	3	18	3	0	0	0	0	0	0	0	0	0	0	0	0	0	0	1	0	0	0	1	0
0	208			1	1	1		0	0			365	0	97	3			0	1	0	0	0	0		2	1	1	0		0	0	0	0	0	0
0	209			1	0	1		0	0			365	0	111	11			0	1	0	0	0	0		0	0				0	0	0	0	0	0
0	210			0	0	0	0	0	0			365	0	365	0			0	1	0	0	0	0		0	0				0	0	0	0	0	0
0	212			0	1	1	1	0	0			365	0	51	1			0	1	1	1	1	1	1	8	2	2	3	1	0	0	0	0	0	0
0	213			1	0	0		1	0	9		35	2	365	0			0	1	1	0	1	1	1	2	1	1	2	1	0	0	0	0	0	0	0	0	0	0	0	0	0	0	0	0	0	0	1	0
0	214			0	0	0	1	1	0	10		29	1	365	0			0	1	1	0	1	1	1	4	1	1	2	1	0	0	0	0	0	0	0	0	0	0	0	0	0	0	0	0	0	0	1	0
0	217			0	0	0	0	1	0	2		38	2	365	0			0	1	0	0	0	0		0	0				0	0	0	0	0	0	0	0	0	0	0	0	0	0	0	0	0	0	0	0
0	219			0	0	0	0	0	0			365	0	365	0			0	1	0	0	0	0		0	0				0	0	0	0	0	0
0	221			1	0	1		0	0			365	0	16	5			0	1	0	0	0	0		1	1	1	1	1	0	0	0	0	0	0
0	224			0	1	0	1	1	0	1		112	1	365	0			0	1	0	0	1	1	1	2	1	1	2	1	0	0	0	0	0	0	0	0	0	0	0	0	0	0	1	0	0	0	0	0
0	226			0	0	0	0	0	0			365	0	365	0			0	1	0	0	0	0		0	0				0	0	0	0	0	0
0	228			1	1	1		1	0	32		14	1	1	12		13	0	1	0	0	1	1	1	2	1	1	4	1	0	0	0	0	0	0	0	0	0	0	0	0	0	0	0	0	0	0	0	0
0	229			0	0	1	1	1	0	3		70	1	96	1		-26	1	0	0	0	1	1	1	3	1	1	3	1	0	0	0	0	0	0	0	0	0	0	0	0	0	0	0	0	0	0	1	0
0	232			0	0	1	1	1	0	6		30	1	94	1		-64	1	0	0	0	2	2	2	3	1	1	6	1	0	0	0	0	0	0	0	1	0	0	1	0	0	0	0	0	0	0	0	0
0	234			0	1	1	0	1	0	2		39	2	59	3		-20	1	0	1	0	1	1	1	4	1	1	6	1	0	0	0	0	0	0	0	0	0	0	0	0	0	0	0	0	0	0	1	0
0	235			0	1	1	1	0	0			365	0	90	2			0	1	0	0	0	0		2	1	1	5	1	0	0	0	0	0	0
0	236			0	1	0	1	0	0			365	0	365	0			0	1	0	0	0	0		1	1	1	1	1	0	0	0	0	0	0
0	237			0	0	1	0	1	0	3		24	1	49	2		-25	1	0	1	0	2	2	2	7	2	2	6	1	0	0	0	0	0	0	0	0	0	0	0	0	0	0	1	0	0	0	0	0
0	239			1	0	0		1	0	3		56	2	365	0			0	1	1	0	2	2	2	3	1	1	2	1	0	0	0	0	0	0	0	0	0	0	0	0	0	0	1	0	0	0	1	0
0	240			1	1	0		0	0			365	0	365				0	1	0	0	0	0		1	1	1			0	0	0	0	0	0
0	241			1	1	0		0	0			365	0	365	0			0	1	0	0	0	0		1	1	1			0	0	0	0	0	0
0	245			0	1	0	1	0	0			365	0	365	0			0	1	0	0	0	0		1	1	1			0	0	0	0	0	0
0	247			0	1	1	1	0	0			365	0	90	1			0	1	0	0	0	0		2	1	1	4	1	0	0	0	0	0	0
0	249			1	1	1		0	0			365	0	83	1			0	1	0	0	0	0		1	1	1	3	1	0	0	0	0	0	0
0	250			0	1	1	1	0	0	0		365	0	23	16			0	1	0	0	0	0		2	1	1	4	1	0	0	0	0	0	0
0	252			1	1	0		0	0			365	0	365	0			0	1	0	0	0	0		1	1	1			0	0	0	0	0	0
0	253			0	0	1	0	0	0			365	0	96	4			0	1	0	0	0	0		1	1	1	3	1	0	0	0	0	0	0
0	255			0	1	0	1	0	0			365	0	365	0			0	1	0	0	2	2	2	3	1	1	5	1	0	0	0	0	0	0
0	254			1	0	1		1	0	16		5	3	59	1		-54	1	0	1	0	2	2	2	9	3	3	9	2	0	0	0	0	0	0	1	0	0	0	0	0	0	0	1	0	0	0	1	0
0	256			1	1	1		0	0			365	0	111	2			0	1	1	0	1	1	1	6	2	2	5	1	0	0	0	0	0	0
0	257			0	0	1	0	1	0	6		8	1	73	2		-65	1	0	1	0	1	1	1	3	1	1	3	1	0	0	0	0	0	0	1	0	0	0	0	0	0	0	1	0	0	0	0	0
0	161			0	0	0	0	0	0			365	0	365				0	1	1	0	2	2	2	4	1	1	88	4	0	0	0	0	0	0
0	162			1	0	0		1	0				0	365				0	1	0	0	0	0		0	0				0	0	0	0	0	0	0	0	0	0	0	0	0	0	0	0	0	0	0	0
0	167			0	0	1	1	0	0			365	0	14	8			0	1	0	0	0	0		1	1	1			0	0	0	0	0	0
0	170			0	0	1	0	0	0			365	0	33	3			0	1	0	0	0	0		2	1	1	1	1	0	0	0	0	0	0
0	174			1	0	1		1	0	3		25	1	12	12		13	0	1	0	0	1	1	1	1	1	1	2	1	0	0	0	0	0	0	0	0	0	0	0	0	0	0	0	0	0	0	1	0
0	176			0	0	0	1	1	0	4		21	1	365				0	1	0	0	1	1	1	1	1	1	4	1	0	0	0	0	0	0	0	0	0	0	0	0	0	0	0	0	0	0	1	0
0	179			0	0	1	0	0	0			365	0	61	3			0	1	0	0	0	0		0	0				0	0	0	0	0	0
0	181			0	0	1	0	1	0	14		27	1	31	2		-4	1	0	1	1	2	2	2	4	1	1	5	1	0	0	0	0	0	0	0	1	0	0	0	0	0	0	0	0	0	0	1	0
0	194			0	0	1	1	1	0	9		14	1	25	2		-11	1	0	1	0	2	2	2	3	1	1	4	1	0	0	0	0	0	0	0	1	0	0	0	0	0	0	0	0	0	0	1	0
0	200			0	0	0	0	1	0	7		25	1	365				0	1	1	1	2	2	2	8	2	2	6	1	0	0	0	0	0	0	0	1	0	0	0	0	0	0	0	0	0	0	1	0
0	202			0	0	1	0	1	0	16		20	1	2	5		18	0	1	1	1	2	2	2	4	1	1			0	0	0	0	0	0	0	1	0	0	0	0	0	0	0	0	0	0	1	0
0	204			0	0	0	0	0	0			365	0	365				0	1	0	0	0	0		0	0				0	0	0	0	0	0
0	211			1	0	1		1	0	23		19	1	21	2		-2	1	0	1	1	1	1	1	3	1	1	4	1	0	0	0	0	0	0	0	0	0	0	0	0	0	0	0	0	0	0	1	0
0	215			1	0	0		0	0			365	0	365				0	1	0	0	0	0		0	0				0	0	0	0	0	0
0	216			0	0	0	0	0	0			365	0	365				0	1	0	0	0	0		0	0				0	0	0	0	0	0
0	218			0	1	1	1	1	0	10		22	1	4	3		18	0	1	1	1	3	3	3	3	1	1	1	1	0	0	0	0	0	0	0	0	0	0	0	0	0	0	0	0	0	0	0	0
0	220			1	0	0		1	0	16		49	1	365				0	1	0	0	0	0		0	0				0	0	0	0	0	0	0	0	0	0	0	0	0	0	0	0	0	0	0	0
0	222			0	1	1	1	1	0	8		15	2	17	7		-2	1	0	0	0	1	1	1	2	1	1	4	1	0	0	0	0	0	0	0	0	0	0	0	0	0	0	0	0	0	0	1	0
0	223			0	1	1	1	1	0	3		20	2	20	7		0	0	1	0	0	1	1	1	3	1	1	2	1	0	0	0	0	0	0	0	0	0	0	0	0	0	0	0	0	0	0	1	0
0	225			2	0	0		0	0			365	0	365				0	1	0	0	0	0		0	0				0	0	0	0	0	0
0	227			1	1	1		1	0	28		1	1	30	13		-29	1	0	0	0	0	0		0	0				0	0	0	0	0	0	0	0	0	0	0	0	0	0	0	0	0	0	0	0
0	231			0	1	1	1	1	0	8		32	1	37	7		-5	1	0	1	0	1	1	1	2	1	1	1	1	0	0	0	0	0	0	0	1	0	0	0	0	0	0	0	0	0	0	0	0
0	230			1	0	1		1	0	2		32	1	32	4		0	0	1	0	0	0	0		0	0				0	0	0	0	0	0	0	0	0	0	0	0	0	0	0	0	0	0	0	0
0	233			1	0	1		1	0	19		36	1	29	7		7	0	1	0	0	1	1	1	1	1	1	1	1	0	0	0	0	0	0	0	1	0	0	0	0	0	0	0	0	0	0	0	0
0	238			1	0	0		1	0	38		27	2	365				0	1	1	0	2	2	2	7	2	2	4	1	0	0	0	0	0	0	0	1	0	0	0	0	0	0	0	0	0	0	1	0
0	242			1	0	1		0	0			365	0	53	12			0	1	0	0	0	0		0	0				0	0	0	0	0	0
0	243			1	0	1		1	0	2		33	1	28	8		5	0	1	1	0	1	1	1	3	1	1			0	0	0	0	0	0	0	1	0	0	0	0	0	0	0	0	0	0	0	0
0	244			1	0	0		1	0	3		32	1	365				0	1	0	0	2	2	2	3	1	1			0	0	0	0	0	0	0	1	0	0	0	0	0	0	0	0	0	0	0	1
0	248			0	1	1	1	0	0			365	0	29	9			0	1	1	0	1	1	1	3	1	1			0	0	0	0	0	0		1
0	251			0	0	1	1	1	0	3		24	1	64	2		-40	1	0	0	0	0	0		1	1	1			0	0	0	0	0	0	0	0	0	0	0	0	0	0	0	0	0	0	0	0
[truncated: 35 more columns]
